# Supplementary material for: Impacts of Dietary Standardized Ileal Digestible Lysine to Net Energy Ratio on Lipid Metabolism in Finishing Pigs Fed High-Wheat Diets
Source: Animals (Basel). 2024 Jun 19;14(12):1824. doi: 10.3390/ani14121824 (PMC11200874; doi:10.3390/ani14121824)
Supplement: Supplementary file 1 [file animals-14-01824-s001.zip]

Archive with 1 entries (1 files):
- animals-2950952-supplementary.pdf
